# Supplementary material for: A birch ELONGATED HYPOCOTYL 5 gene enhances UV-B and drought tolerance
Source: For Res (Fayettev). 2024 Jun 19;4:e022. doi: 10.48130/forres-0024-0019 (PMC11524257; doi:10.48130/forres-0024-0019)
Supplement: Supplementary file 1 — Supplementary data to this article can be found online. [file forres-0024-0019-S1.zip]

Archive with 3 entries (3 files):
- 10.48130_forres-0024-0019-Suppl-FigureS2.pdf
- 10.48130_forres-0024-0019-Suppl-TableS1.pdf
- 10.48130_forres-0024-0019-Suppl-FigureS1.pdf
